# Supplementary material for: Highly Pathogenic Avian Influenza A(H5N1) Clade 2.3.4.4b Virus and Mass Mortality in Eurasian Cranes, Germany, 2025
Source: Emerg Infect Dis. 2026 May;32(5):779–83. doi: 10.3201/eid3205.260170 (PMC13175094; doi:10.3201/eid3205.260170)
Supplement: Appendix 2 — Virus sequence data from study of highly pathogenic avian influenza A(H5N1) clade 2.3.4.4b virus causing mass mortality in Eurasian cranes, Germany, 2025. [file 26-0170-Techapp-s2.xlsx]

## Sheet: Appendix 2 Table
DOI: https://doi.org/10.3201/eid3205.260170
Highly Pathogenic Avian Influenza A(H5N1) Clade 2.3.4.4b Virus and Mass Mortality in Eurasian Cranes, Germany, 2025
Appendix 2
Appendix 2 Table. List of virus sequences with relevant metadata
Virus	Country /State, district, province *	Collection date	host species	host group	genotype	Reason for examination	Accession Numbers (segment 1- 8) in public databases #
A/White Stork/Germany-BY/2025AI00446/2025	Germany / BY	2025-01-14	Ciconia ciconia	wild	DI.1	Clinical suspicion of disease in livestock	PV187952, PV187953, PV187954, PV187955, PV187956, PV187957, PV187958, PV187959
A/turkey/Germany-NI/2025AI00175/2025	Germany / NI	2025-01-11	Meleagris gallopavo	domestic	DI.1	Clinical suspicion of disease in livestock	PV187904, PV187905, PV187906, PV187907, PV187908, PV187909, PV187910, PV187911
A/Eurasian Eagle-Owl/Germany-BY/2025AI03448/2025	Germany / BY	2025-08-05	Bubo bubo	wild	DI.2	Found alive	PX671749, PX671750, PX671751, PX671752, PX671753, PX671754, PX671755, PX671756
A/chicken/Germany-NI/2025AI02691/2025	Germany / NI	2025-04-14	Gallus gallus domesticus	domestic	DI.2	Clinical suspicion of disease in livestock	PV738367, PV738368, PV738369, PV738370, PV738371, PV738372, PV738373, PV738374
A/Eurasian Goshawk/Germany-NW/2025AI06143/2025	Germany / NW	2025-11-06	Accipiter gentilis	wild	DI.2.1	not reported	PX662297, PX662298, PX662299, PX662300, PX662301, PX662302, PX662303, PX662304
A/Egyptian Goose/Germany-HE/2025AI05594/2025	Germany / HE	2025-10-24	Alopochen aegyptiaca	wild	DI.2.1	Removed by killing (e.g. trap)	PX662281, PX662282, PX662283, PX662284, PX662285, PX662286, PX662287, PX662288
A/Mallard/Germany-SH/2025AI05309/2025	Germany / SH	2025-10-24	Anas platyrhynchos	wild	DI.2.1	Found dead	PX662353, PX662354, PX662355, PX662356, PX662357, PX662358, PX662359, PX662360
A/Mallard/Germany-SH/2025AI06081/2025	Germany / SH	2025-10-28	Anas platyrhynchos	wild	DI.2.1	Found dead	PX662361, PX662362, PX662363, PX662364, PX662365, PX662366, PX662367, PX662368
A/domestic duck/Germany-BB/2025AI04269/2025	Germany / BB	2025-10-10	Anatidae	domestic	DI.2.1	Clinical suspicion of disease in livestock	PX662105, PX662106, PX662107, PX662108, PX662109, PX662110, PX662111, PX662112
A/domestic duck/Germany-BB/2025AI04507/2025	Germany / BB	2025-10-22	Anatidae	domestic	DI.2.1	not reported	PX662609, PX662610, PX662611, PX662612, PX662613, PX662614, PX662615, PX662616
A/domestic duck/Germany-BB/2025AI04597/2025	Germany / BB	2025-10-24	Anatidae	domestic	DI.2.1	Clinical suspicion of disease in livestock	PX662617, PX662618, PX662619, PX662620, PX662621, PX662622, PX662623, PX662624
A/domestic duck/Germany-NI/2025AI04414/2025	Germany / NI	2025-10-21	Anatidae	domestic	DI.2.1	Clinical suspicion of disease in livestock	PX662625, PX662626, PX662627, PX662628, PX662629, PX662630, PX662631, PX662632
A/domestic duck/Germany-NI/2025AI05737/2025	Germany / NI	2025-11-03	Anatidae	domestic	DI.2.1	Clinical suspicion of disease in livestock	PX662633, PX662634, PX662635, PX662636, PX662637, PX662638, PX662639, PX662640
A/domestic duck/Germany-TH/2025AI04226/2025	Germany / TH	2025-09-30	Anatidae	domestic	DI.2.1	Clinical suspicion of disease in livestock	PX662641, PX662642, PX662643, PX662644, PX662645, PX662646, PX662647, PX662648
A/domestic duck/Germany-TH/2025AI04318/2025	Germany / TH	2025-10-15	Anatidae	domestic	DI.2.1	Clinical suspicion of disease in livestock	PX662649, PX662650, PX662651, PX662652, PX662653, PX662654, PX662655, PX662656
A/domestic goose/Germany-BB/2025AI04422/2025	Germany / BB	2025-10-20	Anatidae	domestic	DI.2.1	Clinical suspicion of disease in livestock	PX662657, PX662658, PX662659, PX662660, PX662661, PX662662, PX662663, PX662664
A/domestic goose/Germany-BY/2025AI04272/2025	Germany / BY	2025-10-09	Anatidae	domestic	DI.2.1	Clinical suspicion of disease in livestock	PX662673, PX662674, PX662675, PX662676, PX662677, PX662678, PX662679, PX662680
A/domestic goose/Germany-NI/2025AI05621/2025	Germany / NI	2025-11-04	Anatidae	domestic	DI.2.1	Clinical suspicion of disease in livestock	PX662681, PX662682, PX662683, PX662684, PX662685, PX662686, PX662687, PX662688
A/domestic goose/Germany-NW/2025AI05427/2025	Germany / NW	2025-11-01	Anatidae	domestic	DI.2.1	Clinical suspicion of disease in livestock	PX662689, PX662690, PX662691, PX662692, PX662693, PX662694, PX662695, PX662696
A/domestic goose/Germany-NW/2025AI05429/2025	Germany / NW	2025-11-01	Anatidae	domestic	DI.2.1	Clinical suspicion of disease in livestock	PX662697, PX662698, PX662699, PX662700, PX662701, PX662702, PX662703, PX662704
A/wild goose/Germany-NI/2025AI04302/2025	Germany / NI	2025-10-09	Anatidae	wild	DI.2.1	Other reason for examination	PX662721, PX662722, PX662723, PX662724, PX662725, PX662726, PX662727, PX662728
A/wild goose/Germany-SH/2025AI04294/2025	Germany / SH	2025-10-10	Anatidae	wild	DI.2.1	Found dead	PX662729, PX662730, PX662731, PX662732, PX662733, PX662734, PX662735, PX662736
A/Greylag Goose/Germany-BB/2025AI04273/2025	Germany / BB	2025-10-09	Anser anser	wild	DI.2.1	Found dead	PX662329, PX662330, PX662331, PX662332, PX662333, PX662334, PX662335, PX662336
A/Greylag Goose/Germany-BY/2025AI05401/2025	Germany / BY	2025-10-29	Anser anser	wild	DI.2.1	not reported	PX662337, PX662338, PX662339, PX662340, PX662341, PX662342, PX662343, PX662344
A/Greylag Goose/Germany-MV/2025AI04522/2025	Germany / MV	2025-10-17	Anser anser	wild	DI.2.1	Found dead	PX662345, PX662346, PX662347, PX662348, PX662349, PX662350, PX662351, PX662352
A/domestic goose/Germany-BB/2025AI04909/2025	Germany / BB	2025-10-27	Anser anser domesticus	domestic	DI.2.1	Clinical suspicion of disease in livestock	PX662665, PX662666, PX662667, PX662668, PX662669, PX662670, PX662671, PX662672
A/Bean goose/Germany-MV/2025AI06114/2025	Germany / MV	2025-11-04	Anser fabalis	wild	DI.2.1	not reported	PX662185, PX662186, PX662187, PX662188, PX662189, PX662190, PX662191, PX662192
A/Canada Goose/Germany-HE/2025AI06150/2025	Germany / HE	2025-11-04	Branta canadensis	wild	DI.2.1	Found dead	PX662201, PX662202, PX662203, PX662204, PX662205, PX662206, PX662207, PX662208
A/Barnacle Goose/Germany-NI/2025AI05001/2025	Germany / NI	2025-10-16	Branta leucopsis	wild	DI.2.1	Found dead	PX662135, PX662136, PX662137, PX662138, PX662139, PX662140, PX662141, PX662142
A/buzzard/Germany-NI/2025AI06173/2025	Germany / NI	2025-11-04	Buteo	wild	DI.2.1	not reported	PX662481, PX662482, PX662483, PX662484, PX662485, PX662486, PX662487, PX662488
A/Common Buzzard/Germany-TH/2025AI05077/2025	Germany / TH	2025-10-25	Buteo buteo	wild	DI.2.1	Found dead	PX662209, PX662210, PX662211, PX662212, PX662213, PX662214, PX662215, PX662216
A/Muscovy Duck/Germany-TH/2025AI04235/2025	Germany / TH	2025-10-03	Cairina moschata	domestic	DI.2.1	Clinical suspicion of disease in livestock	PX662369, PX662370, PX662371, PX662372, PX662373, PX662374, PX662375, PX662376
A/Black-headed Gull/Germany-SH/2025AI05322/2025	Germany / SH	2025-10-25	Chroicocephalus ridibundus	wild	DI.2.1	Found dead	PX662193, PX662194, PX662195, PX662196, PX662197, PX662198, PX662199, PX662200
A/White Stork/Germany-HE/2025AI05330/2025	Germany / HE	2025-10-27	Ciconia ciconia	wild	DI.2.1	Found dead	PX662148, PX662149, PX662150, PX662151, PX662152, PX662153, PX662154, PX662155
A/swan/Germany-BW/2025AI05762/2025	Germany / BW	2025-10-31	Cygnus	wild	DI.2.1	Found dead	PX662161, PX662162, PX662163, PX662164, PX662165, PX662166, PX662167, PX662168
A/swan/Germany-SN/2025AI05084/2025	Germany / SN	2025-10-27	Cygnus	wild	DI.2.1	Other reason for examination	PX662713, PX662714, PX662715, PX662716, PX662717, PX662718, PX662719, PX662720
A/Mute Swan/Germany-BY/2025AI04202/2025	Germany / BY	2025-09-22	Cygnus olor	wild	DI.2.1	not reported	PX662377, PX662378, PX662379, PX662380, PX662381, PX662382, PX662383, PX662384
A/chicken/Germany-BB/2025AI04623/2025	Germany / BB	2025-10-24	Gallus gallus domesticus	domestic	DI.2.1	Clinical suspicion of disease in livestock	PX662489, PX662490, PX662491, PX662492, PX662493, PX662494, PX662495, PX662496
A/chicken/Germany-BW/2025AI04486/2025	Germany / BW	2025-10-21	Gallus gallus domesticus	domestic	DI.2.1	Clinical suspicion of disease in livestock	PX662497, PX662498, PX662499, PX662500, PX662501, PX662502, PX662503, PX662504
A/chicken/Germany-BY/2025AI05958/2025	Germany / BY	2025-11-05	Gallus gallus domesticus	domestic	DI.2.1	Found dead	PX662169, PX662170, PX662171, PX662172, PX662173, PX662174, PX662175, PX662176
A/chicken/Germany-MV/2025AI04304/2025	Germany / MV	2025-10-15	Gallus gallus domesticus	domestic	DI.2.1	Clinical suspicion of disease in livestock	PX662505, PX662506, PX662507, PX662508, PX662509, PX662510, PX662511, PX662512
A/chicken/Germany-MV/2025AI04343/2025	Germany / MV	2025-10-19	Gallus gallus domesticus	domestic	DI.2.1	Clinical suspicion of disease in livestock	PX662513, PX662514, PX662515, PX662516, PX662517, PX662518, PX662519, PX662520
A/chicken/Germany-MV/2025AI04345/2025	Germany / MV	2025-10-19	Gallus gallus domesticus	domestic	DI.2.1	Clinical suspicion of disease in livestock	PX662521, PX662522, PX662523, PX662524, PX662525, PX662526, PX662527, PX662528
A/chicken/Germany-MV/2025AI05676/2025	Germany / MV	2025-11-05	Gallus gallus domesticus	domestic	DI.2.1	Clinical suspicion of disease in livestock	PX662529, PX662530, PX662531, PX662532, PX662533, PX662534, PX662535, PX662536
A/chicken/Germany-NI/2025AI04332/2025	Germany / NI	2025-10-16	Gallus gallus domesticus	domestic	DI.2.1	Clinical suspicion of disease in livestock	PX662537, PX662538, PX662539, PX662540, PX662541, PX662542, PX662543, PX662544
A/chicken/Germany-NI/2025AI04500/2025	Germany / NI	2025-10-22	Gallus gallus domesticus	domestic	DI.2.1	Clinical suspicion of disease in livestock	PX662545, PX662546, PX662547, PX662548, PX662549, PX662550, PX662551, PX662552
A/chicken/Germany-NI/2025AI05396/2025	Germany / NI	2025-11-03	Gallus gallus domesticus	domestic	DI.2.1	Clinical suspicion of disease in livestock	PX662553, PX662554, PX662555, PX662556, PX662557, PX662558, PX662559, PX662560
A/chicken/Germany-NI/2025AI05630/2025	Germany / NI	2025-11-04	Gallus gallus domesticus	domestic	DI.2.1	Clinical suspicion of disease in livestock	PX662561, PX662562, PX662563, PX662564, PX662565, PX662566, PX662567, PX662568
A/chicken/Germany-NI/2025AI05634/2025	Germany / NI	2025-11-04	Gallus gallus domesticus	domestic	DI.2.1	Slaughter finding	PX662569, PX662570, PX662571, PX662572, PX662573, PX662574, PX662575, PX662576
A/chicken/Germany-NW/2025AI05951/2025	Germany / NW	2025-11-03	Gallus gallus domesticus	domestic	DI.2.1	Other reason for examination	PX662577, PX662578, PX662579, PX662580, PX662581, PX662582, PX662583, PX662584
A/chicken/Germany-SH/2025AI04260/2025	Germany / SH	2025-10-08	Gallus gallus domesticus	domestic	DI.2.1	Clinical suspicion of disease in livestock	PX662585, PX662586, PX662587, PX662588, PX662589, PX662590, PX662591, PX662592
A/chicken/Germany-SH/2025AI04293/2025	Germany / SH	2025-10-14	Gallus gallus domesticus	domestic	DI.2.1	Clinical suspicion of disease in livestock	PX662593, PX662594, PX662595, PX662596, PX662597, PX662598, PX662599, PX662600
A/chicken/Germany-ST/2025AI04901/2025	Germany / ST	2025-10-28	Gallus gallus domesticus	domestic	DI.2.1	Clinical suspicion of disease in livestock	PX662601, PX662602, PX662603, PX662604, PX662605, PX662606, PX662607, PX662608
A/Common Crane/Germany-BB/2025AI04308/2025§	Germany / BB	2025-10-14	Grus grus	crane	DI.2.1	Found dead	PX662217, PX662218, PX662219, PX662220, PX662221, PX662222, PX662223, PX662224
A/Common Crane/Germany-MV/2025AI04305/2025§	Germany / MV	2025-10-10	Grus grus	crane	DI.2.1	Found dead	PX662225, PX662226, PX662227, PX662228, PX662229, PX662230, PX662231, PX662232
A/Common Crane/Germany-MV/2025AI04306/2025§	Germany / MV	2025-10-10	Grus grus	crane	DI.2.1	Found dead	PX662233, PX662234, PX662235, PX662236, PX662237, PX662238, PX662239, PX662240
A/Common Crane/Germany-MV/2025AI04870/2025§	Germany / MV	2025-10-20	Grus grus	crane	DI.2.1	Found alive, hunted while sick	PX662241, PX662242, PX662243, PX662244, PX662245, PX662246, PX662247, PX662248
A/Common Crane/Germany-SL/2025AI04530/2025§	Germany / SL	2025-10-22	Grus grus	crane	DI.2.1	Found dead	PX662249, PX662250, PX662251, PX662252, PX662253, PX662254, PX662255, PX662256
A/Common Crane/Germany-ST/2025AI04309/2025	Germany / ST	2025-10-16	Grus grus	crane	DI.2.1	Found dead	PX662113, PX662114, PX662115, PX662116, PX662117, PX662118, PX662119, PX662120
A/Common Crane/Germany-ST/2025AI04354/2025§	Germany / ST	2025-10-16	Grus grus	crane	DI.2.1	Other reason for examination	PX662257, PX662258, PX662259, PX662260, PX662261, PX662262, PX662263, PX662264
A/Common Crane/Germany-TH/2025AI04342/2025§	Germany / TH	2025-10-17	Grus grus	crane	DI.2.1	Clinical suspicion of disease in livestock	PX662265, PX662266, PX662267, PX662268, PX662269, PX662270, PX662271, PX662272
A/Common Crane/Germany-TH/2025AI04395/2025§	Germany / TH	2025-10-18	Grus grus	crane	DI.2.1	Found dead	PX662273, PX662274, PX662275, PX662276, PX662277, PX662278, PX662279, PX662280
A/gull/Germany-NI/2025AI05197/2025	Germany / NI	2025-10-24	Laridae	wild	DI.2.1	Found dead	PX662705, PX662706, PX662707, PX662708, PX662709, PX662710, PX662711, PX662712
A/Eurasian Wigeon/Germany-MV/2025AI04352/2025	Germany / MV	2025-10-16	Mareca penelope	wild	DI.2.1	Found dead	PX662305, PX662306, PX662307, PX662308, PX662309, PX662310, PX662311, PX662312
A/Turkey/Germany-BB/2025AI04340/2025	Germany / BB	2025-10-19	Meleagris gallopavo	domestic	DI.2.1	Clinical suspicion of disease in livestock	PX662393, PX662394, PX662395, PX662396, PX662397, PX662398, PX662399, PX662400
A/Turkey/Germany-NI/2025AI04289/2025	Germany / NI	2025-10-13	Meleagris gallopavo	domestic	DI.2.1	Clinical suspicion of disease in livestock	PX662401, PX662402, PX662403, PX662404, PX662405, PX662406, PX662407, PX662408
A/Turkey/Germany-NI/2025AI04346/2025	Germany / NI	2025-10-20	Meleagris gallopavo	domestic	DI.2.1	Clinical suspicion of disease in livestock	PX662409, PX662410, PX662411, PX662412, PX662413, PX662414, PX662415, PX662416
A/Turkey/Germany-NI/2025AI04455/2025	Germany / NI	2025-10-22	Meleagris gallopavo	domestic	DI.2.1	Clinical suspicion of disease in livestock	PX662417, PX662418, PX662419, PX662420, PX662421, PX662422, PX662423, PX662424
A/Turkey/Germany-NI/2025AI04604/2025	Germany / NI	2025-10-24	Meleagris gallopavo	domestic	DI.2.1	Clinical suspicion of disease in livestock	PX662425, PX662426, PX662427, PX662428, PX662429, PX662430, PX662431, PX662432
A/Turkey/Germany-NI/2025AI04616/2025	Germany / NI	2025-10-24	Meleagris gallopavo	domestic	DI.2.1	Clinical suspicion of disease in livestock	PX662121, PX662122, PX662123, PX662124, PX662125, PX662126, PX662127, PX662128
A/Turkey/Germany-NI/2025AI05383/2025	Germany / NI	2025-11-03	Meleagris gallopavo	domestic	DI.2.1	Clinical suspicion of disease in livestock	PX662433, PX662434, PX662435, PX662436, PX662437, PX662438, PX662439, PX662440
A/Turkey/Germany-NI/2025AI05388/2025	Germany / NI	2025-11-03	Meleagris gallopavo	domestic	DI.2.1	Clinical suspicion of disease in livestock	PX662441, PX662442, PX662443, PX662444, PX662445, PX662446, PX662447, PX662448
A/Turkey/Germany-NI/2025AI05496/2025	Germany / NI	2025-11-04	Meleagris gallopavo	domestic	DI.2.1	Clinical suspicion of disease in livestock	PX662449, PX662450, PX662451, PX662452, PX662453, PX662454, PX662455, PX662456
A/Turkey/Germany-NI/2025AI05614/2025	Germany / NI	2025-11-04	Meleagris gallopavo	domestic	DI.2.1	Clinical suspicion of disease in livestock	PX662457, PX662458, PX662459, PX662460, PX662461, PX662462, PX662463, PX662464
A/Turkey/Germany-NI/2025AI05625/2025	Germany / NI	2025-11-04	Meleagris gallopavo	domestic	DI.2.1	Clinical suspicion of disease in livestock	PX662465, PX662466, PX662467, PX662468, PX662469, PX662470, PX662471, PX662472
A/Turkey/Germany-NW/2025AI04478/2025	Germany / NW	2025-10-21	Meleagris gallopavo	domestic	DI.2.1	Clinical suspicion of disease in livestock	PX662473, PX662474, PX662475, PX662476, PX662477, PX662478, PX662479, PX662480
A/Turkey/Germany-SN/2025AI05965/2025	Germany / SN	2025-11-05	Meleagris gallopavo	domestic	DI.2.1	Clinical suspicion of disease in livestock	PX662177, PX662178, PX662179, PX662180, PX662181, PX662182, PX662183, PX662184
A/Eurasian Curlew/Germany-RP/2025AI05176/2025	Germany / RP	2025-10-26	Numenius arquata	wild	DI.2.1	Found dead	PX662289, PX662290, PX662291, PX662292, PX662293, PX662294, PX662295, PX662296
A/Great Cormorant/Germany-TH/2025AI04405/2025	Germany / TH	2025-10-21	Phalacrocorax carbo	wild	DI.2.1	Found dead	PX662321, PX662322, PX662323, PX662324, PX662325, PX662326, PX662327, PX662328
A/Eurasian Woodcock/Germany-ST/2025AI04948/2025	Germany / ST	2025-10-22	Scolopax rusticola	wild	DI.2.1	Found dead	PX662313, PX662314, PX662315, PX662316, PX662317, PX662318, PX662319, PX662320
A/Tawny Owl/Germany-BY/2025AI04275/2025	Germany / BY	2025-10-06	Strix aluco	wild	DI.2.1	Found alive	PX662385, PX662386, PX662387, PX662388, PX662389, PX662390, PX662391, PX662392
A/common_crane/France/25P020580/2025§	France	2025-10-20	Grus grus	wild	DI.2.1	not reported	EPI4766606, EPI4766607, EPI4766608, EPI4766609, EPI4766610, EPI4766611, EPI4766612, EPI4766613
A/common_crane/France/25P020655/2025§	France	2025-10-19	Grus grus	wild	DI.2.1	not reported	EPI4766614, EPI4766615. EPI4766616, EPI4766617, EPI4766618, EPI4766619, EPI4766620, EPI4766621
A/common_crane/France/25P020789/2025§	France	2025-10-22	Grus grus	wild	DI.2.1	not reported	EPI4766622, EPI4766623, EPI4766624, EPI4766625, EPI4766626, EPI4766627, EPI4766628, EPI4766629
A/Grus_grus/Belgium/09309_0002/2025§	Belgium / Province de Luxembourg	2025-10-21	Grus grus	wild	DI.2.1	not reported	EPI4776738, EPI4776739, EPI4776737, EPI4776741, EPI4776734, EPI4776740, EPI4776736, EPI4776735
A/Ardea cinerea/Luxembourg/25181490/2025§	Luxembourg / District de Grevenmacher	2025-10-19	Grey Heron	wild	DI.2.1	not reported	EPI4784467, EPI4784466, EPI4784465, EPI4784461, EPI4784464, EPI4784462, EPI4784463, EPI4784468
A/Grus grus/Luxembourg/25182027/2025§	Luxembourg / District de Luxembourg	2025-10-21	Grus grus	wild	DI.2.1	not reported	EPI4784498, EPI4784497, EPI4784495, EPI4784482, EPI4784492, EPI4784483, EPI4784490, EPI4784499
A/Grus grus/Luxembourg/25182031/2025§	Luxembourg / District de Luxembourg	2025-10-21	Grus grus	wild	DI.2.1	not reported	EPI4784509, EPI4784506, EPI4784504, EPI4784500, EPI4784503, EPI4784501, EPI4784502, EPI4784511
* Federal states in Germany are listed with their official abbreviations; BB-Brandenburg, BW-Baden-Wuerttemberg, BY-Bavaria, HE-Hesse, MV-Mecklenburg-Western Pomerania, NI-Lower Saxony, NW-North Rhine-Westphalia, SH-Schleswig-Holstein, ST-Saxony-Anhalt, TH-Thuringia. Provinces and District from other Countries are given without abbreviation.
# Generated sequence data have been deposited in Genbank and are publicly available under accession PX662097 - PX662736. Additional sequences used in this analysis were obtained from the EpiFlu™ database and are available under DOI: 10.55876/gis8.251121ev. §Sequences were used for phylogeographic analysis in Supplementary Figure 2.
